# Supplementary material for: Spatiotemporal Niche Separation among Passeriformes in the Halla Mountain Wetland of Jeju, Republic of Korea: Insights from Camera Trap Data
Source: Animals (Basel). 2024 Feb 26;14(5):724. doi: 10.3390/ani14050724 (PMC10930397; doi:10.3390/ani14050724)
Supplement: Supplementary file 1 [file animals-14-00724-s001.zip]

Archive with 4 entries (4 files):
- Supplementary_table 1.xlsx
- Supplementary_table 2.xlsx
- Supplementary_table 3.xlsx
- Supplementary_table 4.xlsx
