# Supplementary material for: Spatiotemporal Niche Separation among Passeriformes in the Halla Mountain Wetland of Jeju, Republic of Korea: Insights from Camera Trap Data
Source: Animals (Basel). 2024 Feb 26;14(5):724. doi: 10.3390/ani14050724 (PMC10930397; doi:10.3390/ani14050724)
Supplement: Supplementary file 1 [file animals-14-00724-s001.zip › Supplementary_table 1.xlsx]

## Sheet: Sheet1
Table S1.	Avian Nesting and Foraging Guilds Classification for Bird Species in study site
	Guild
Species	NGa	FGb
Zosterops japonicus	GS	FS
Chloris sinica	GS	GF
Turdus pallidus	C	GF
Turdus hortulorum	C	GF
Phylloscopus xanthodryas	GS	AI
Horornis diphone	GS	AI
Hypsipetes amaurotis	C	FS
Sittiparus varius	S	FS
Parus major	S	FS
Phoenicurus auroreus	C	GF
Muscicapa dauurica	C	AI
Tarsiger cyanurus	GS	FS
Ficedula zanthopygia	GS	AI
Cyanoptila cyanomelana	GS	FS
Motacilla cinerea	GS	GF
Motacilla alba	GS	GF
Terpsiphone atrocaudata	GS	AI
Emberiza elegans	GS	GF
Emberiza cioides	GS	GF
Garrulus glandarius	C	GF
Corvus macrorhynchos	C	GF
Aegithalos caudatus	GS	FS
aNG: Nesting guild (C = Canopy nester, GS = ground-shrub nester, S: secondary cavity nester).
bFG: Foraging guild (FS = foliage searcher, GF = ground-shrub forager, AI = aerial insect pursuer)
