# Supplementary material for: Spatiotemporal Niche Separation among Passeriformes in the Halla Mountain Wetland of Jeju, Republic of Korea: Insights from Camera Trap Data
Source: Animals (Basel). 2024 Feb 26;14(5):724. doi: 10.3390/ani14050724 (PMC10930397; doi:10.3390/ani14050724)
Supplement: Supplementary file 1 [file animals-14-00724-s001.zip › Supplementary_table 2.xlsx]

## Sheet: Sheet1
Table S2.	Comparative Overview of Body Length and Population Density Characteristics of Selected Passerine Species
No.	Family	Scientific name	Total Length	Population Density Characteristics
1	Monarchidae	Terpsiphone atrocaudata	18cm	Low
2	Corvidae	Garrulus glandarius	33cm	Medium
3		Corvus macrorhynchos	57cm	HIgh
4	Paridae	Parus major	14cm	Medium
5		Sittiparus varius	14cm	Medium
6	Pycnonotidae	Hypsipetes amaurotis	28cm	Medium
7	Turdudae	Turdus pallidus	22.5cm	Low
8	Muscicapidae	Ficedula zanthopygia	13cm	Low
9	Motacillidae	Motacilla cinerea	18cm	Low
10		Motacilla alba	21cm	Low
11	Fringillidae	Chloris sinica	14cm	HIgh
12		Emberiza elegans	57cm	Medium
