# Supplementary material for: Spatiotemporal Niche Separation among Passeriformes in the Halla Mountain Wetland of Jeju, Republic of Korea: Insights from Camera Trap Data
Source: Animals (Basel). 2024 Feb 26;14(5):724. doi: 10.3390/ani14050724 (PMC10930397; doi:10.3390/ani14050724)
Supplement: Supplementary file 1 [file animals-14-00724-s001.zip › Supplementary_table 3.xlsx]

## Sheet: Sheet1
Table S3.	List of birds observed by camera trap in the study area
No.	Order	Family	Scientific name	IUCN*
1	Galliformes	Phasianidae	Phasianus colchicus	LC
2	Anseriformes	Anatidae	Anas poecilorhyncha	LC
3			Anas crecca	LC
4	Pelecaniformes	Ardeidae	Butorides striata	LC
5			Ardea cinerea	LC
6	Falconiformes	Falconidae	Falco subbuteo	LC
7			Falco peregrinus	LC
8	Accipitriformes	Accipitridae	Buteo buteo	LC
9	Charadriiformes	Scolopacidae	Scolopax rusticola	LC
10			Actitis hypoleucos	LC
11	Columbiformes	Columbidae	Streptopelia orientalis	LC
12	Cuculiformes	Cuculidae	Cuculus poliocephalus	LC
13	Strigiformes	Strigidae	Otus bakkamoena	LC
14			Otus sunia	LC
15			Ninox scutulata	LC
16			Caprimulgus indicus	LC
17	Coraciiformes	Alcedinidae	Alcedo atthis	LC
18	Piciformes	Picidae	Dendrocopos leucotos	LC
19	Passeriformes	Pittidae	Pitta nympha	VU
20		Laniidae	Lanius bucephalus	LC
21		Monarchidae	Terpsiphone atrocaudata	NT
22		Corvidae	Garrulus glandarius	LC
23			Pica pica	LC
24			Corvus macrorhynchos	LC
25		Paridae	Parus major	LC
26			Parus varius	LC
27		Aegithalidae	Aegithalos caudatus	LC
28		Pycnonotidae	Hypsipetes amaurotis	LC
29		Cettidae	Horornis diphone	LC
30		Phylloscopidae	Phylloscopus tenellipes	LC
31			Phylloscopus coronatus	LC
32		Zosteropidae	Zosterops japonicus	LC
33		Turdidae	Zoothera aurea	LC
34			Turdus hortulorum	LC
35			Turdus pallidus	LC
36			Turdus atrogularis	LC
37		Muscicapidae	Larvivora cyane	LC
38			Tarsiger cyanurus	LC
39			Phoenicurus auroreus	LC
40			Muscicapa griseisticta	LC
41			Muscicapa dauurica	LC
42			Ficedula zanthopygia	LC
43			Cyanoptila cyanomelana	LC
44		Motacillidae	Motacilla cinerea	LC
45			Motacilla alba	LC
46		Fringillidae	Chloris sinica	LC
47			Spinus spinus	LC
48		Emberizidae	Emberiza cioides	LC
49			Emberiza elegans	LC
*: LC: least concern, NT: near threatened, VU: vulnerable
