# Supplementary material for: Spatiotemporal Niche Separation among Passeriformes in the Halla Mountain Wetland of Jeju, Republic of Korea: Insights from Camera Trap Data
Source: Animals (Basel). 2024 Feb 26;14(5):724. doi: 10.3390/ani14050724 (PMC10930397; doi:10.3390/ani14050724)
Supplement: Supplementary file 1 [file animals-14-00724-s001.zip › Supplementary_table 4.xlsx]

## Sheet: Sheet1
Table S4.	Seasonal Overlap coefficient (Δ) of activity patterns between pairs of bird species
Species pair	Season	Δ (95% confidence interval)
P. major and S. varius	Spring	0.52 (0.34 – 0.78)
	Summer	0.44 (0.27 – 0,65)
	Autumn	0.81 (0.47 – 0.99)
	Winter	0.69 (0.42 – 0.97)
C. sinica and E. elegans	Spring	0.53 (0.29 – 0.89)
	Summer	0.79 (0.54 – 0.99)
	Autumn	0.81 (0.27 – 0.92)
	Winter	0.23 (0.17 – 0.54)
C. macrorhynchos and G. galndarius	Spring	0.57 (0.29 – 0.95)
	Summer	0.27 (0.08 – 0.30)
	Autumn	0.35 (0.13 – 0.69)
	Winter	0.08 (0.03 – 0.23)
H. amaurotis and T. pallidus	Spring	0.72 (0.13 – 0.84)
	Summer	0.52 (0.21 – 0.65)
	Autumn	0.63 (0.31 – 0.77)
F. zanthopygia and T. atrocaudata	Summer	0.44 (0.12 – 0.59)
	Autumn	0.33 (0.20 – 0.83)
M. alba and M. cinerea	Spring	0.71 (0.36 – 0.97)
